# Supplementary material for: Hydrogen-Rich Water Suppresses Dark- and ABA-Induced Postharvest Senescence in Non-Heading Chinese Cabbage (Brassica rapa ssp. chinensis)
Source: Antioxidants (Basel). 2026 Apr 27;15(5):554. doi: 10.3390/antiox15050554 (PMC13203487; doi:10.3390/antiox15050554)
Supplement: Supplementary file 1 [file antioxidants-15-00554-s001.zip]

Archive with 1 entries (1 files):
- antioxidants-4249510-supplementary.pdf
